# Supplementary material for: CD73-Positive Cell Spheroid Transplantation Attenuates Colonic Atrophy
Source: Pharmaceutics. 2023 Mar 4;15(3):845. doi: 10.3390/pharmaceutics15030845 (PMC10051511; doi:10.3390/pharmaceutics15030845)
Supplement: Supplementary file 1 [file pharmaceutics-15-00845-s001.zip]

Archive with 1 entries (1 files):
- pharmaceutics-2174943-supplementary.pdf
